# Supplementary material for: Cyclin-Dependent Kinase 4/6 Inhibitors and Dermatologic Adverse Events: Results from the EADV Task Force “Dermatology for Cancer Patients” International Study
Source: Cancers (Basel). 2023 Jul 18;15(14):3658. doi: 10.3390/cancers15143658 (PMC10377938; doi:10.3390/cancers15143658)
Supplement: Supplementary file 1 [file cancers-15-03658-s001.zip]

Archive with 1 entries (1 files):
- cancers-2436215-supplementary.pdf
